# Supplementary material for: ﻿Leontopodiumnyingchiense (Asteraceae), a new species from Xizang (Tibet), China
Source: PhytoKeys. 2024 Nov 15;249:181–92. doi: 10.3897/phytokeys.249.136846 (PMC11584901; doi:10.3897/phytokeys.249.136846)
Supplement: XML Treatment for Leontopodium nyingchiense [file phytokeys.249.136846-treatment1.xml]

<!DOCTYPE tp:taxon-treatment
  PUBLIC "-//TaxonX//DTD Taxonomic Treatment Publishing DTD v0 20100105//EN" "tax-treatment-NSO.dtd">
<tp:taxon-treatment xmlns:tp="http://www.plazi.org/taxpub"><tp:treatment-meta><kwd-group><label>Taxon classification</label><kwd>
                <named-content content-type="kingdom">Plantae</named-content>
              </kwd><kwd>
                <named-content content-type="order">Asterales</named-content>
              </kwd><kwd>
                <named-content content-type="family">Asteraceae</named-content>
              </kwd></kwd-group><mixed-citation publication-type="journal"><person-group><name><surname>He</surname><given-names>Wen-Qi</given-names></name><name><surname>Zhao</surname><given-names>Fang-Yu</given-names></name><name><surname>Chu</surname><given-names>Zhao-Fu</given-names></name><name><surname>Chai</surname><given-names>Guo-Zhu</given-names></name><name><surname>Zhao</surname><given-names>Kai-Hui</given-names></name><name><surname>Tian</surname><given-names>Jing-Qin</given-names></name><name><surname>Zhang</surname><given-names>Bao-Xin</given-names></name><name><surname>Zhang</surname><given-names>Fang-Yuan</given-names></name><name><surname>Liao</surname><given-names>Zhi-Hua</given-names></name><name><surname>Zheng</surname><given-names>Wei-Lie</given-names></name><name><surname>Lan</surname><given-names>Xiao-Zhong</given-names></name></person-group><article-title>﻿<italic><tp:taxon-name><tp:taxon-name-part taxon-name-part-type="genus" reg="Leontopodium">Leontopodium</tp:taxon-name-part><tp:taxon-name-part taxon-name-part-type="species" reg="nyingchiense">nyingchiense</tp:taxon-name-part></tp:taxon-name></italic> (<tp:taxon-name><tp:taxon-name-part taxon-name-part-type="family">Asteraceae</tp:taxon-name-part></tp:taxon-name>), a new species from Xizang (Tibet), China</article-title><source>PhytoKeys</source><day>15</day><month>11</month><year>2024</year><volume>249</volume><fpage>181</fpage><lpage>192</lpage><pub-id pub-id-type="doi">10.3897/phytokeys.249.136846</pub-id></mixed-citation></tp:treatment-meta><tp:nomenclature><label>﻿</label><tp:taxon-name>
              <object-id xmlns:xlink="http://www.w3.org/1999/xlink" content-type="arpha" xlink:type="simple">F1EA2E70-C5BE-5490-A011-E86C2A77F97A</object-id>
              <tp:taxon-name-part taxon-name-part-type="genus" reg="Leontopodium">Leontopodium</tp:taxon-name-part>
              <tp:taxon-name-part taxon-name-part-type="species" reg="nyingchiense">nyingchiense</tp:taxon-name-part>
              <object-id xmlns:xlink="http://www.w3.org/1999/xlink" content-type="ipni" xlink:type="simple">urn:lsid:ipni.org:names:77351835-1</object-id>
            </tp:taxon-name><tp:taxon-authority>X.Z.Lan, W.L.Zheng &amp; W.Q.He</tp:taxon-authority><tp:taxon-status xmlns:xlink="http://www.w3.org/1999/xlink" xlink:type="simple">sp. nov.</tp:taxon-status></tp:nomenclature><tp:treatment-sec sec-type="material" id="SECID0EH5AE"><title>Type.</title><p>China • Xizang (Tibet) Autonomous Region, Nyingchi city, Lulang town, alt. ca. 4440 m, <named-content xmlns:xlink="http://www.w3.org/1999/xlink" content-type="dwc:verbatimCoordinates" xlink:type="simple"><named-content content-type="geo-json" specific-use="{&#34;type&#34;:&#34;Point&#34;,&#34;coordinates&#34;:[94.778500,29.680333]}" id="NCID0EQ5AE" xlink:type="simple">29°40.82'N, 94°46.71'E</named-content></named-content> (DDM), 24 July 2015, <italic>Xiao-Zhong Lan, Lian-Qiang Li 542621150724809LY</italic> (holotype: XZE!; isotype: KUN! barcode 1628268) (Figs <xref ref-type="fig" rid="F1">1</xref>–<xref ref-type="fig" rid="F5">5</xref>, Table <xref ref-type="table" rid="T3">3</xref>).</p><table-wrap id="T3" position="float" orientation="portrait"><label>Table 3.</label><caption><p>Morphological comparisons between <italic><tp:taxon-name><tp:taxon-name-part taxon-name-part-type="genus" reg="Leontopodium">Leontopodium</tp:taxon-name-part><tp:taxon-name-part taxon-name-part-type="species" reg="nyingchiense">nyingchiense</tp:taxon-name-part></tp:taxon-name></italic> and <italic><tp:taxon-name><tp:taxon-name-part taxon-name-part-type="genus" reg="Leontopodium">L.</tp:taxon-name-part><tp:taxon-name-part taxon-name-part-type="species" reg="lingianum">lingianum</tp:taxon-name-part></tp:taxon-name></italic>.</p></caption><table id="TID0EZ2AG" rules="all"><tbody><tr><th rowspan="1" colspan="1">Characters</th><th rowspan="1" colspan="1">
                      <italic>
                        <tp:taxon-name><tp:taxon-name-part taxon-name-part-type="genus" reg="Leontopodium">Leontopodium</tp:taxon-name-part><tp:taxon-name-part taxon-name-part-type="species" reg="nyingchiense">nyingchiense</tp:taxon-name-part></tp:taxon-name>
                      </italic>
                    </th><th rowspan="1" colspan="1">
                      <italic>
                        <tp:taxon-name><tp:taxon-name-part taxon-name-part-type="genus" reg="Leontopodium">Leontopodium</tp:taxon-name-part><tp:taxon-name-part taxon-name-part-type="species" reg="lingianum">lingianum</tp:taxon-name-part></tp:taxon-name>
                      </italic>
                    </th></tr><tr><td rowspan="1" colspan="1">Plant</td><td rowspan="1" colspan="1">monoecious or dioecious</td><td rowspan="1" colspan="1">dioecious</td></tr><tr><td rowspan="1" colspan="1">Involucre</td><td rowspan="1" colspan="1">involucral bracts in 3–5 series: the outer layer herbaceous, the middle and inner series membranous</td><td rowspan="1" colspan="1">involucral bracts multi-layered, densely imbricate, similar in shape to the leaves</td></tr><tr><td rowspan="1" colspan="1">Floret</td><td rowspan="1" colspan="1">apex of the female floret corolla brown, with fimbriate and lacerate margins; lobes of the male floret corolla with rough-edged margins</td><td rowspan="1" colspan="1">upper part of the corolla densely covered with white hairs</td></tr><tr><td rowspan="1" colspan="1">Achene</td><td rowspan="1" colspan="1">without a costa</td><td rowspan="1" colspan="1">with a costa</td></tr></tbody></table></table-wrap><fig id="F1" position="float" orientation="portrait"><object-id xmlns:xlink="http://www.w3.org/1999/xlink" content-type="doi" xlink:type="simple">10.3897/phytokeys.249.136846.figure1</object-id><object-id xmlns:xlink="http://www.w3.org/1999/xlink" content-type="arpha" xlink:type="simple">391E91C4-F54C-5A87-A874-9BC19B9CDFFC</object-id><label>Figure 1.</label><caption><p><italic><tp:taxon-name><tp:taxon-name-part taxon-name-part-type="genus" reg="Leontopodium">Leontopodium</tp:taxon-name-part><tp:taxon-name-part taxon-name-part-type="species" reg="nyingchiense">nyingchiense</tp:taxon-name-part></tp:taxon-name></italic> X.Z.Lan, W.L.Zheng &amp; W.Q.He <bold>A</bold> habitat <bold>B, C</bold> morphology in the field <bold>D, E</bold> whole plant.</p></caption><graphic xmlns:xlink="http://www.w3.org/1999/xlink" xlink:href="phytokeys-249-181_article-136846__-g001.jpg" position="float" orientation="portrait" xlink:type="simple" id="oo_1175190.jpg"><uri content-type="original_file" xlink:type="simple">https://binary.pensoft.net/fig/1175190</uri></graphic></fig><fig id="F2" position="float" orientation="portrait"><object-id xmlns:xlink="http://www.w3.org/1999/xlink" content-type="doi" xlink:type="simple">10.3897/phytokeys.249.136846.figure2</object-id><object-id xmlns:xlink="http://www.w3.org/1999/xlink" content-type="arpha" xlink:type="simple">5E01C1A3-AB03-5B2E-A1C4-C39361AF6AA3</object-id><label>Figure 2.</label><caption><p><italic><tp:taxon-name><tp:taxon-name-part taxon-name-part-type="genus" reg="Leontopodium">Leontopodium</tp:taxon-name-part><tp:taxon-name-part taxon-name-part-type="species" reg="nyingchiense">nyingchiense</tp:taxon-name-part></tp:taxon-name></italic> X.Z.Lan, W.L.Zheng &amp; W.Q.He <bold>A</bold> male inflorescence <bold>B</bold> female inflorescence <bold>C</bold> dissected male inflorescence with female florets <bold>D</bold> dissected floret <bold>E</bold> hermaphroditic floret <bold>F</bold> dissected sterile branch <bold>G</bold> outer and inner involucral bracts <bold>H</bold> leaf <bold>I–J</bold> involucre.</p></caption><graphic xmlns:xlink="http://www.w3.org/1999/xlink" xlink:href="phytokeys-249-181_article-136846__-g002.jpg" position="float" orientation="portrait" xlink:type="simple" id="oo_1175191.jpg"><uri content-type="original_file" xlink:type="simple">https://binary.pensoft.net/fig/1175191</uri></graphic></fig><fig id="F3" position="float" orientation="portrait"><object-id xmlns:xlink="http://www.w3.org/1999/xlink" content-type="doi" xlink:type="simple">10.3897/phytokeys.249.136846.figure3</object-id><object-id xmlns:xlink="http://www.w3.org/1999/xlink" content-type="arpha" xlink:type="simple">C1280A28-C224-5977-B4A1-73A153369A7C</object-id><label>Figure 3.</label><caption><p><italic><tp:taxon-name><tp:taxon-name-part taxon-name-part-type="genus" reg="Leontopodium">Leontopodium</tp:taxon-name-part><tp:taxon-name-part taxon-name-part-type="species" reg="nyingchiense">nyingchiense</tp:taxon-name-part></tp:taxon-name></italic> X.Z.Lan, W.L.Zheng &amp; W.Q.He <bold>A</bold> female herbarium specimen <bold>B</bold> male herbarium specimen <bold>C, D</bold> monoecious herbarium specimens (holotype and isotype).</p></caption><graphic xmlns:xlink="http://www.w3.org/1999/xlink" xlink:href="phytokeys-249-181_article-136846__-g003.jpg" position="float" orientation="portrait" xlink:type="simple" id="oo_1175192.jpg"><uri content-type="original_file" xlink:type="simple">https://binary.pensoft.net/fig/1175192</uri></graphic></fig><fig id="F4" position="float" orientation="portrait"><object-id xmlns:xlink="http://www.w3.org/1999/xlink" content-type="doi" xlink:type="simple">10.3897/phytokeys.249.136846.figure4</object-id><object-id xmlns:xlink="http://www.w3.org/1999/xlink" content-type="arpha" xlink:type="simple">2CBB5AB7-D402-5CB4-B83C-944D02414496</object-id><label>Figure 4.</label><caption><p><italic><tp:taxon-name><tp:taxon-name-part taxon-name-part-type="genus" reg="Leontopodium">Leontopodium</tp:taxon-name-part><tp:taxon-name-part taxon-name-part-type="species" reg="nyingchiense">nyingchiense</tp:taxon-name-part></tp:taxon-name></italic> X.Z.Lan, W.L.Zheng &amp; W.Q.He <bold>A</bold> whole plant <bold>B</bold> male inflorescence <bold>C</bold> female inflorescence <bold>D</bold> male floret <bold>E</bold> dissected male floret <bold>F</bold> stamen <bold>G</bold> female floret <bold>H</bold> dissected female floret <bold>I</bold> leaf <bold>J</bold> outer involucral bract <bold>K</bold> middle and inner involucral bracts (drawing by Wenqi He).</p></caption><graphic xmlns:xlink="http://www.w3.org/1999/xlink" xlink:href="phytokeys-249-181_article-136846__-g004.jpg" position="float" orientation="portrait" xlink:type="simple" id="oo_1175193.jpg"><uri content-type="original_file" xlink:type="simple">https://binary.pensoft.net/fig/1175193</uri></graphic></fig><fig id="F5" position="float" orientation="portrait"><object-id xmlns:xlink="http://www.w3.org/1999/xlink" content-type="doi" xlink:type="simple">10.3897/phytokeys.249.136846.figure5</object-id><object-id xmlns:xlink="http://www.w3.org/1999/xlink" content-type="arpha" xlink:type="simple">89D5FDA7-E35E-533D-8D6D-2DF4C6EACAD7</object-id><label>Figure 5.</label><caption><p><italic><tp:taxon-name><tp:taxon-name-part taxon-name-part-type="genus" reg="Leontopodium">Leontopodium</tp:taxon-name-part><tp:taxon-name-part taxon-name-part-type="species" reg="nyingchiense">nyingchiense</tp:taxon-name-part></tp:taxon-name></italic> X.Z.Lan, W.L.Zheng &amp; W.Q.He <bold>A–C</bold> morphological structure of pollen under SEM <bold>D–F</bold> morphological structure of seeds under SEM.</p></caption><graphic xmlns:xlink="http://www.w3.org/1999/xlink" xlink:href="phytokeys-249-181_article-136846__-g005.jpg" position="float" orientation="portrait" xlink:type="simple" id="oo_1175194.jpg"><uri content-type="original_file" xlink:type="simple">https://binary.pensoft.net/fig/1175194</uri></graphic></fig></tp:treatment-sec><tp:treatment-sec sec-type="diagnosis" id="SECID0EAIAG"><title>Diagnosis.</title><p><italic><tp:taxon-name><tp:taxon-name-part taxon-name-part-type="genus" reg="Leontopodium">Leontopodium</tp:taxon-name-part><tp:taxon-name-part taxon-name-part-type="species" reg="nyingchiense">nyingchiense</tp:taxon-name-part></tp:taxon-name></italic> is morphologically most similar to <italic><tp:taxon-name><tp:taxon-name-part taxon-name-part-type="genus" reg="Leontopodium">L.</tp:taxon-name-part><tp:taxon-name-part taxon-name-part-type="species" reg="lingianum">lingianum</tp:taxon-name-part></tp:taxon-name></italic> but can be distinguished by several features. The species includes monoecious and dioecious individuals, with some plants having both male and female flowers in the same individual. Its involucral bracts are in 3–5 series; the outermost series is herbaceous, while the middle and innermost series are membranous. The female floret corolla has brown, fimbriate apices and a fringed, ragged tip, while the male floret corolla has lobes with rough, granulate edges. Additionally, the achenes lack costae.</p></tp:treatment-sec><tp:treatment-sec sec-type="description" id="SECID0E3IAG"><title>Description.</title><p>Perennial, pulvinate, caespitose herb, monoecious or dioecious, less than 10 cm tall. Leaves alternate or verticillate, imbricate, sessile, nearly sheathless at the base, elliptic, entire; apex herbaceous, both surfaces silky lanate; lower part membranous and glabrous, white with a reddish tint when young, turning brownish upon maturity, 3–12 mm × 1.6–2.5 mm. Capitula with uniform florets, either all male or all female, or bisexual florets, solitary at the apex of stems and branches, nearly sessile, immersed among leaves or slightly extending beyond them; ebracteate. Involucre hemispherical, 3–5 mm in diameter; phyllaries imbricate, in 3 series in male or monoecious capitula, in 5 series in female capitula; outermost bracts spatulate, entire, herbaceous, covered on both surfaces with lanate indumentum; middle and inner bracts 3–6 mm × 0.8–3 mm, lanceolate or linear, with fimbriate, lacerate margins, membranous, covered on the abaxial surface with lanate indumentum. Receptacle alveolate, with irregularly edged pits. Female florets fertile; corolla tubular, 2.5–3 mm long, 4-lobed at the apex, with brown fimbriate, lacerate margins. Male florets (or bisexual florets) do not produce viable seeds, with a non-functional ovary; corolla tubular, 1–3 mm long, 5-lobed at the apex, with short triangular lobes and rough-edged margins. Anthers linear, tailed at the base, without appendages at the apex; filaments free; stigma apex blunt. Achenes obovate-oblong, puberulous, ca. 1 mm long; sterile ovary ca. half the size of the achene, glabrous. Pappus in one layer, persistent, white, often serrulate, the upper part slightly thickened in male florets.</p></tp:treatment-sec><tp:treatment-sec sec-type="phenology" id="SECID0EBJAG"><title>Phenology.</title><p>Flowering from July to early August, fruiting from late August to mid-September.</p></tp:treatment-sec><tp:treatment-sec sec-type="etymology" id="SECID0EGJAG"><title>Etymology.</title><p>The epithet indicates the type locality, i.e. Nyingchi area, Xizang, China.</p></tp:treatment-sec><tp:treatment-sec sec-type="Vernacular name" id="SECID0ELJAG"><title>Vernacular name.</title><p>lín zhī huǒ róng cǎo (Chinese pronuciation); 林芝火绒草 (Chinese name).</p></tp:treatment-sec><tp:treatment-sec sec-type="distribution" id="SECID0EQJAG"><title>Distribution and habitat.</title><p><italic><tp:taxon-name><tp:taxon-name-part taxon-name-part-type="genus" reg="Leontopodium">Leontopodium</tp:taxon-name-part><tp:taxon-name-part taxon-name-part-type="species" reg="nyingchiense">nyingchiense</tp:taxon-name-part></tp:taxon-name></italic> was discovered in Lulang Town, Nyingchi City, Xizang, China. This new species grows in alpine meadows at elevations of approximately 4400–4800 meters.</p></tp:treatment-sec><tp:treatment-sec sec-type="conservation status" id="SECID0EBKAG"><title>Conservation status.</title><p>The species appears to be narrowly distributed, currently known only from alpine meadows near Dongbazai Village in Lulang Town, Nyingchi City, with approximately 300–400 individuals observed (a total of less than 1,000 individuals). The habitat of the Nyingchi Edelweiss is susceptible to disturbance or degradation. Further field investigations are needed to assess the precise distribution of the species, and it is possible that other populations might be found in similar habitats such as the Sejila Mountains. Therefore, we provisionally classify this species as Data Deficient (DD) according to the International Union for Conservation of Nature (<xref ref-type="bibr" rid="B7">IUCN 2024</xref>) criteria.</p></tp:treatment-sec><tp:treatment-sec sec-type="material" id="SECID0ELKAG"><title>Additional specimens examined</title><p><bold>(paratypes).</bold> China • Xizang (Tibet) Autonomous Region, Nyingchi city, Lulang town, Dongbazai Village, alt. ca. 4650 m, <named-content xmlns:xlink="http://www.w3.org/1999/xlink" content-type="dwc:verbatimCoordinates" xlink:type="simple"><named-content content-type="geo-json" specific-use="{&#34;type&#34;:&#34;Point&#34;,&#34;coordinates&#34;:[94.784667,29.668000]}" id="NCID0EWKAG" xlink:type="simple">29°40.08'N, 94°47.08'E</named-content></named-content> (DDM), 10 Aug. 2024, <italic>Wen-qi He, Lian-Qiang Li &amp; Guo-Zhu Chai 542621240810002LY</italic> (KUN!, barcode 1628269, ♂) • alt. ca. 4601 m, <named-content xmlns:xlink="http://www.w3.org/1999/xlink" content-type="dwc:verbatimCoordinates" xlink:type="simple"><named-content content-type="geo-json" specific-use="{&#34;type&#34;:&#34;Point&#34;,&#34;coordinates&#34;:[94.784500,29.667833]}" id="NCID0EALAG" xlink:type="simple">29°40.07'N, 94°47.07'E</named-content></named-content> (DDM), 10 Aug. 2024, <italic>Wen-qi He, Lian-Qiang Li &amp; Guo-Zhu Chai 542621240810032LY</italic> (XZE!, ♀).</p></tp:treatment-sec><ref-list><ref id="B7"><mixed-citation xmlns:xlink="http://www.w3.org/1999/xlink" xlink:type="simple">IUCN (<year>2024</year>) Guidelines for using the IUCN Red List categories and criteria. <ext-link xlink:href="http://cmsdocs.s3.amazonaws.com/RedListGuidelines.pdf" ext-link-type="uri" xlink:type="simple">http://cmsdocs.s3.amazonaws.com/RedListGuidelines.pdf</ext-link> [accessed September 8, 2024]</mixed-citation></ref></ref-list></tp:taxon-treatment>
